# Supplementary material for: Intrapericardial localization of solitary fibrous tumour: a case report
Source: Eur Heart J Case Rep. 2025 Aug 26;9(9):ytaf422. doi: 10.1093/ehjcr/ytaf422 (PMC12418934; doi:10.1093/ehjcr/ytaf422)
Supplement: ytaf422_Supplementary_Data [file ytaf422_supplementary_data.zip]

Archive with 3 entries (3 files):
- Supplementary Files.docx
- Tables.docx
- Video S1.mp4
